# Supplementary material for: Unusual Ether Lipids and Branched Chain Fatty Acids in Sea Cucumber (Cucumaria frondosa) Viscera and Their Seasonal Variation
Source: Mar Drugs. 2022 Jun 29;20(7):435. doi: 10.3390/md20070435 (PMC9318488; doi:10.3390/md20070435)
Supplement: Supplementary file 1 [file marinedrugs-20-00435-s001.zip]

Archive with 1 entries (1 files):
- marinedrugs-1775022-supplementary.pdf
